# Supplementary material for: A Delphi Study on Identifying Competencies in Virtual Healthcare for Healthcare Professionals
Source: Healthcare (Basel). 2024 Mar 29;12(7):739. doi: 10.3390/healthcare12070739 (PMC11011667; doi:10.3390/healthcare12070739)
Supplement: Supplementary file 1 [file healthcare-12-00739-s001.zip]

Archive with 1 entries (1 files):
- healthcare-2896766-supplementary.pdf
